# Supplementary material for: Transcriptomic Mechanisms Underlying Dietary Fish Oil, Phospholipid, and Vitamin E Supplementation in Promoting Ovarian Development in Leptobotia elongata
Source: Animals (Basel). 2026 May 25;16(11):1604. doi: 10.3390/ani16111604 (PMC13255876; doi:10.3390/ani16111604)
Supplement: Supplementary file 1 [file animals-16-01604-s001.zip]

Archive with 1 entries (1 files):
- animals-4298628-supplementary.pdf
